# Supplementary material for: Tetraether biomarker records from a loess-paleosol sequence in the western Chinese Loess Plateau
Source: Front Microbiol. 2013 Jul 15;4:199. doi: 10.3389/fmicb.2013.00199 (PMC3710990; doi:10.3389/fmicb.2013.00199)
Supplement: Supplementary file 1 [file DataSheet1.XLS]

## Sheet: Sheet1
Section	Depth (cm)	Age (kyr)	MS (10-8 m3 kg-1)	TOC (%)	GDGT-0 (ng g-1 dry sample)	GDGT-1	GDGT-2	GDGT-3	Cren	Cren'	GDGT-IIIa	GDGT-IIIb	GDGT-IIIc	GDGT-IIa	GDGT-IIb	GDGT-IIc	GDGT-Ia	GDGT-Ib	GDGT-Ic	MAT (OC)	MAT' (OC)	BIT	Ri/b	pH measured
CH02/02	50	0.911926	90.4002	0.37	0.791759	0.116444	0.202946	0.111249	1.37819	0.197225	1.33122	0.165165	0	2.46089	1.34929	0.0512381	0.920513	0.802728	0.068424	8.3469	7.6496	0.773727	0.391331	8.4825
	70	1.2767	105.936	0.39	This sample was not perforemed for GDGT analysis
	96	1.7509	120	0.39	0.536917	0.0623277	0.146572	0.103312	1.13956	0.177661	0.91028	0.150934	0.0163125	1.84245	1.12232	0.0458508	0.861471	0.841273	0.0520591	11.4043	9.60673	0.760283	0.370763	8.574
	122	2.2251	146.971	0.63	0.0696461	0.017376	0.0405124	0.0125472	0.430609	0.0845464	0.439165	0.0794389	0.00785014	0.824587	0.621937	0.0235259	0.44396	0.47643	0.032625	13.408	10.7771	0.798623	0.222151	8.2425
	140	4.33539	144.014	0.67	0.0487369	0.0197874	0.0502749	0.0351309	0.353116	0.0696566	0.436694	0.0889391	0.00489643	0.942364	0.659048	0.0209664	0.570709	0.567397	0.0318029	14.443	11.5246	0.846663	0.173559	8.2965
	162	6.91464	126.846	0.85	0.766312	0.357319	0.759565	0.25043	1.61053	0.23482	1.97318	0.396511	0.0329095	4.50884	3.36588	0.110537	2.88326	2.86477	0.170384	15.1649	11.945	0.853266	0.244015	8.305
	182	9.25941	124.93	0.56	0.491645	0.282873	0.7048	0.21637	1.40592	0.202604	2.16348	0.453297	0	5.2875	4.07174	0.115955	3.74791	3.5534	0.222807	16.153	12.564	0.888461	0.168444	8.4045
	210	12.5421	86.7993	0.45	0.0644488	0.0354364	0.0405591	0.0448398	0.516755	0.0900177	0.890977	0.185573	0	2.23161	1.5649	0.0402909	1.91984	1.69052	0.0818399	17.9351	13.8049	0.907045	0.0920402	8.538
	240	13.8462	57.6978	0.19	---	---	---	---	0.0260292	0.00285453	0.0396781	0.0103708	0	0.104596	0.0767891	0.00537273	0.0946187	0.0959343	0	19.2615	14.6248	0.901748	0.0675865	8.5615
	270	14.3455	43.8343	0.13	---	---	---	---	0.00682447	---	0.0242794	0.00634339	0	0.0606986	0.0402358	0.0017306	0.0651113	0.0613521	0	20.8411	15.754	0.956508	0.0262731	8.6225
	293	14.7283	39.1381	0.09	---	---	---	---	0.00350802	---	0.0111393	0.00184554	0	0.0230001	0.0157159	0	0.0220103	0.0176849	0	17.8978	13.8168	0.941197	0.0383827	8.672
	319	15.161	31.7735	0.06	0.00656477	0.00474903	0.00444038	0.00455532	0.0271723	---	0.0968113	0.0210971	0	0.202667	0.101884	0	0.136296	0.0979458	0	12.9991	10.9333	0.941306	0.0723035	8.7055
	343	15.5604	37.3321	0.04	---	---	---	---	---	---	---	---	---	---	---	---	---	---	---	---	---	---	---
	373	16.0598	44.0313	0.06	---	---	---	---	0.00717996	---	0.0228767	0.0046128	0	0.0386968	0.0227511	0	0.0187151	0.0121206	0	8.42914	7.88294	0.917914	0.0599463	8.725
	413	16.7255	38.0669	0.07	---	---	---	---	0.00252884	---	0.00619013	0	0	0.013121	0.00749713	0	0.0075546	0.00598791	0	12.5234	10.1618	0.913969	0.0626715	8.756
CH02/03	110	18.0825	30.9568	0.07	---	---	---	---	0.0133509	---	0.0564881	0.0116778	0	0.115111	0.0533654	0	0.0810571	0.0496637	0	12.3545	10.6173	0.94981	0.0363426	8.5
	180	18.762	31.773	0.04	---	---	---	---	0.0136979	---	0.0453489	0.0127357	0	0.0703095	0.0484716	0	0.0381966	0.0266337	0	9.62513	8.68171	0.918247	0.0566741	8.324
	280	19.7327	30.1572	0.05	---	---	---	---	0.0126591	---	0.0483184	0.0183873	0	0.0719826	0.0425029	0	0.0271914	0.0104198	0	3.67867	5.08114	0.920955	0.0578564	8.3795
	360	20.5094	30.1757	0.05	---	---	---	---	0.00931287	---	0.0376197	0.00447018	0	0.0933117	0.0293201	0	0.033256	0.00844012	0	2.07415	4.23218	0.946324	0.0451166	8.318
	460	21.4801	31.1615	0.03	---	---	---	---	---	---	---	---	---	---	---	---	---	---	---	---	---	---	---
	600	22.8392	29.371	0.04	---	---	---	---	---	---	---	---	---	---	---	---	---	---	---	---	---	---	---
	680	23.6158	28.9001	0.04	---	---	---	---	---	---	---	---	---	---	---	---	---	---	---	---	---	---	---
	780	24.5865	30.6091	0.05	---	---	---	---	---	---	---	---	---	---	---	---	---	---	---	---	---	---	---
	880	25.5573	29.0645	0.09	---	---	---	---	---	---	---	---	---	---	---	---	---	---	---	---	---	---	---
	930	26.5987	34.8343	0.11	---	---	---	---	0.0112755	---	0.0800375	0.00792073	0	0.130567	0.0575078	0.000883392	0.0324216	0.0118332	0.00181574	1.10157	3.23844	0.955661	0.03491	8.53
	1030	29.7937	39.0098	0.12	---	---	---	---	---	---	---	---	---	---	---	---	---	---	---	---	---	---	---
	1080	31.3912	47.9595	0.13	---	---	---	---	---	---	---	---	---	---	---	---	---	---	---	---	---	---	---
	1130	32.9887	44.6535	0.09	---	---	---	---	0.00462344	---	0.00908297	0	0	0.0231257	0.0127251	0	0.00670952	0.00534505	0	6.22739	6.13259	0.893816	0.0811295	8.62
	1230	36.1836	38.3763	0.12	---	---	---	---	0.00785261	---	0.028375	0	0	0.0540764	0.0222615	0	0.0171953	0.00734386	0	3.22512	4.53214	0.926952	0.0607543	8.7665
	1330	39.3786	40.588	0.12	---	---	---	---	---	---	---	---	---	---	---	---	---	---	---	---	---	---	---
	1380	40.9761	40.3912	0.08	---	---	---	---	0.00673719	---	0.0384861	0.00472987	0	0.0741645	0.0282302	0	0.0303546	0.00654562	0	2.65271	4.53457	0.955008	0.0369139	8.754
	1480	44.1711	37.6712	0.06	---	---	---	---	0.00137511	---	0.00666056	0	0	0.0154753	0.00674784	0	0.00510452	0.00253736	0	4.57907	5.33597	0.951945	0.0376479	8.442
	1580	47.366	35.8285	0.18	---	---	---	---	---	---	---	---	---	---	---	---	---	---	---	---	---	---	---
	1680	50.561	54.7264	0.14	---	---	---	---	0.0185789	---	0.0359871	0	0	0.0656094	0.0503278	0.00140278	0.0220486	0.0162736	0.00263315	7.37739	6.66842	0.869369	0.0956284	8.7715
	1780	53.756	49.7336	0.12	---	---	---	---	0.0128699	---	0.0294883	0	0	0.0499532	0.0378603	0	0.0171378	0.01413	0.00255652	8.10008	7.12037	0.882412	0.0851597	8.7575
	1850	55.9925	41.9395	0.05	---	---	---	---	0.0565754	---	0.203704	0.0161288	0	0.291632	0.224878	0.00524714	0.108913	0.0715313	0.0102175	6.94031	6.52025	0.914387	0.0606869	8.802
	1950	59.1874	29.3881	0.06	---	---	---	---	0.00619013	---	0.0395909	0.00530674	0	0.0819703	0.028673	0	0.0353038	0.0110626	0	4.05537	5.45603	0.962037	0.0306583	8.4
	2130	64.9384	28.7801	0.04	---	---	---	---	---	---	---	---	---	---	---	---	---	---	---	---	---	---	---
	2210	67.4943	28.3898	0.05	---	---	---	---	0.0132828	---	0.0460897	0	0	0.0771553	0.0269701	0	0.0259036	0.00881476	0	2.18772	4.02505	0.918225	0.0718249	8.695
	2290	70.0503	27.933	0.05	---	---	---	---	---	---	---	---	---	---	---	---	---	---	---	---	---	---	---
	---: Undetectable
